# Supplementary material for: CDK5RAP3 Participates in Autophagy Regulation and Is Downregulated in Renal Cancer
Source: Dis Markers. 2019 Apr 2;2019:6171782. doi: 10.1155/2019/6171782 (PMC6466961; doi:10.1155/2019/6171782)
Supplement: Supplementary Materials — The clinical characteristics of all the subjects. [file 6171782.f1.zip › Supplementary material file 1.xlsx]

## Sheet: Sheet1
Patient ID	Gender	Age	TNM-stage	Furhman grading
1	male	63	T2aN0M0	IV
2	female	58	T1aN0M0	I
3	female	66	T1bN0M0	I
4	female	52	T1aN0M0	II
5	male	64	T1bN0M0	II
6	male	60	T1aN0M0	II
7	male	57	T3bN0M0	III
8	female	74	T3aN0M0	I
9	male	80	T1aN0M0	I
10	male	55	T1bN0M0	II
11	male	84	T1aN0M0	II
12	male	55	T1bN0M0	II
13	male	66	T1bN0M0	III
14	male	57	T1aN0M0	II
15	male	66	T1aN0M0	III
16	male	52	T1bN0M0	II
17	male	59	T1aN0M0	II
18	male	53	T2aN0M0	II
19	male	47	T1bN0M0	II
20	male	60	T2aN0M0	II
21	male	64	T2bN0M0	III
22	female	61	T1bN0M0	III
23	male	63	T2aN0M0	II
24	male	56	T3bN0M0	III
25	male	60	T3bN0M0	III
